# Supplementary material for: Thrombus Density in Acute Basilar Artery Occlusion Depends on Slice Thickness and the Method of Manual Thrombus Delineation
Source: Life (Basel). 2022 Aug 19;12(8):1273. doi: 10.3390/life12081273 (PMC9409736; doi:10.3390/life12081273)
Supplement: Supplementary file 1 [file life-12-01273-s001.zip]

Archive with 1 entries (1 files):
- life-1815292-supplementary.pdf
